# Supplementary material for: Novel Fluorescent Benzimidazole-Hydrazone-Loaded Micellar Carriers for Controlled Release: Impact on Cell Toxicity, Nuclear and Microtubule Alterations in Breast Cancer Cells
Source: Pharmaceutics. 2023 Jun 16;15(6):1753. doi: 10.3390/pharmaceutics15061753 (PMC10302270; doi:10.3390/pharmaceutics15061753)
Supplement: Supplementary file 1 [file pharmaceutics-15-01753-s001.zip]

Archive with 1 entries (1 files):
- pharmaceutics-2449600-supplementary.pdf
